# Supplementary material for: Pyramiding of Low Chalkiness QTLs Is an Effective Way to Reduce Rice Chalkiness
Source: Rice (N Y). 2024 Jan 8;17:4. doi: 10.1186/s12284-023-00680-x (PMC10772014; doi:10.1186/s12284-023-00680-x)
Supplement: Supplementary file 2 — Supplementary Material 2: Table S1 QTLs for PGC and their position in the substitution segments in SSSLs. Table S2 Substitution segments carrying QTLs for PGC in pyramiding lines. Table S3 The phenotypes of rice chalkiness in 1QLs to 4QLs. Table S4 Additive effects of QTL combinations on PGC in 1QLs to 4QLs. Table S5 Epistatic effects of QTL combinations on PGC in pyramiding lines. Table S6 Average temperatures of 30 days after rice flowering in different cropping seasons [file 12284_2023_680_MOESM2_ESM.xlsx]

## Sheet: Table S1
Table S1 QTLs for PGC and their position in the substitution segments in SSSLs
SSSL	Donor	Chr.	Substitution segment	Position of markers on the ends of substitution segments (kb)					Length of substitution segments (kb)				QTL in the substitution segment				Reference
				P1	P2	P3	P4		Lmin	Lmax	Lest		QTL name	Interval of QTL	Chromosomal location of QTLs (kb)	Interval length of QTLs (kb)
22-05	Khazar	5	RM574--RM3322-PSM363-ID5M1-RM18115-RM169-RM249-RM509-RM3838-RM3437-RM18488-ID5M4-SNP5M13-SNP5M16-RM5454-RM164-ID5M2-PSM383--PSM384	3450.9	4262.75	21248	22081.7		18630.8	16985.3	17808		qPGC5	RM3838-SNP5M13	16467.84-17344.33	876.49	Yang et al. 2022
15-06	American Jasmine	6	PSM387--RM540-RM469-DI6M44-RM589-ID6M57-ID6M47-RM1369-RM588-ID6M26-ID6M48-RM190-ID6M1-ID6M2-ID6M3-RM19350-RM3463-RM8112-RM19359-RM19363-RM587-RM510-RM19408-RM3414-RM5815-RM19424-RM225-ID6M51-ID6M52--RM217	131.6	382.87	4125.24	4235.2		4103.6	3742.37	3922.99		qPGC6	ID6M47-RM190	1507.52-1776.60	269.08	Yang et al. 2022
15-08	American Jasmine	8	RM4815--RM1309-RM23065-RM23071-RM7191-RM23077-RM8264-RM342-RM42-RM515-PSM522-ID8M4-RM23137-RM223-ID8M74-D8M64--SNP8M1	19009.2	19180.9	21708.7	21934.8		2925.55	2527.81	2726.68		qPGC8.1	RM1309-ID8M4	19095.06-20477.68	1382.62	Yang et al. 2021b
03-08	Zhong4188	8	SNP8M54--ID8M74-ID8M64-SNP8M1-RM210-ID8M32-ID8M54-ID8M65-SNP8M26-SNP8M27-SNP8M10-RM80-RM23433-RM5493--ID8M66	21253.2	21282.9	26148.3	26336.3		5083.05	4865.43	4974.24		qPGC8.2	ID8M74-SNP8M26	21268.04-23325.16	2057.12	Yang et al. 2021b
11-09	Basmati 370	9	PSM140--RM444-ID9M3-ID9M9-ID9M10-ID9M14-ID9M19-ID9M6-RM23957-RM23959-RM3855-RM24013-PSM157-ID9M20-ID9M29-RM24030--PSM158	4900.36	5926.43	9767.7	10121.4		5221.06	3841.27	4531.17		qPGC9	RM24013-ID9M29	9410.01-9755.65	345.64	Yang et al. 2021a
HP67-11	HP67	11	RM26979--RM206-RM26998-RM27027-ID11M1-ID11M4-ID11M5-ID11M6-ID11M7-RM5997-PSM366-ID11M8-ID11M9-ID11M10-ID11M18--RM37043	22150.1	22481	23434.5	23467.4		1317.31	953.51	1135.41		qPGC11	ID11M4-ID11M18	23018.79-23450.93	432.14	Yang et al. 2021a
PGC, percentage of grain chalkiness. SSSL, single-segment substitution line. ‘--’ on both sides of the substitution segment represent the regions of chromosome recombination between recipient and donor, connecting the markers of background genotype and donor genotype. ‘-’ represent the substitution segment from a donor, connecting the markers of donor genotype. The QTLs linked markers within the …

## Sheet: Table S2
Table S2 Substitution segments carrying QTLs for PGC in pyramiding lines
Pyramiding line	Pyramiding QTL	Donor SSSL	Chr.	Substitution segment detected	Chromosomal position of substitution segments (kb)					Length of substitution segments (kb)
					P1	P2	P3	P4		Lmax	Lmin	Lest
2QL1	qPGC5	22-05	5	RM574--RM3322-PSM363-RM169-RM249-RM509-RM3838-RM3437-RM18488-ID5M4-SNP5M13-SNP5M16-RM5454--RM164	3450.92	4262.75	17902.8	19259		15808.1	13640	14724
	qPGC6	15-06	6	PSM387--RM540-RM469-ID6M47-RM1369-RM588-ID6M26-ID6M48-RM190-RM510-RM225-ID6M52--RM217	131.6	382.87	4125.24	4235.2		4103.6	3742.37	3922.99
2QL2	qPGC6	15-06	6	PSM387--RM540-RM469-ID6M47-RM1369-RM588-ID6M26-ID6M48-RM190-RM510-RM225-ID6M52--RM217	131.6	382.87	4125.24	4235.2		4103.6	3742.37	3922.99
	qPGC8.2	03-08	8	SNP8M54--ID8M74-ID8M64-SNP8M1-RM210-ID8M32-ID8M54-ID8M65-SNP8M26-SNP8M27-SNP8M10-RM80-RM23433-RM5493--ID8M66	21253.2	21282.9	26148.3	26336.3		5083.05	4865.43	4974.24
2QL3	qPGC6	15-06	6	PSM387--RM540-RM469-ID6M47-RM1369-RM588-ID6M26-ID6M48-RM190-RM510-RM225-ID6M52--RM217	131.6	382.87	4125.24	4235.2		4103.6	3742.37	3922.99
	qPGC9	11-09	9	PSM140--RM444-ID9M3-ID9M9-ID9M10-ID9M14-ID9M19-ID9M6-RM23957-RM23959-RM3855-RM24013-PSM157-ID9M20-ID9M29-RM24030--PSM158	4900.36	5926.43	9767.7	10121.4		5221.06	3841.27	4531.17
2QL4	qPGC6	15-06	6	PSM387--RM540-RM469-ID6M47-RM1369-RM588-ID6M26-ID6M48-RM190-RM510-RM225-ID6M52--RM217	131.6	382.87	4125.24	4235.2		4103.6	3742.37	3922.99
	qPGC11	HP67-11	11	RM26979--RM206-RM26998-RM27027-ID11M1-ID11M4-ID11M5-ID11M6-ID11M7-RM5997-PSM366-ID11M8-ID11M9-ID11M10-ID11M18--RM37043	22150.1	22481	23434.5	23467.4		1317.31	953.51	1135.41
2QL5	qPGC8.1	15-08	8	RM4815--RM1309-RM23065-RM23071-RM7191-RM23077-RM8264-RM342-RM42-RM515-PSM522-ID8M4-RM23137-RM223-ID8M74-D8M64--SNP8M1	19009.2	19180.9	21708.7	21934.8		2925.55	2527.81	2726.68
	qPGC9	11-09	9	PSM140--RM444-ID9M3-ID9M9-ID9M10-ID9M14-ID9M19-ID9M6-RM23957-RM23959-RM3855-RM24013-PSM157-ID9M20-ID9M29-RM24030--PSM158	4900.36	5926.43	9767.7	10121.4		5221.06	3841.27	4531.17
2QL6	qPGC8.1	15-08	8	RM4815--RM1309-RM23065-RM23071-RM7191-RM23077-RM8264-RM342-RM42-RM515-PSM522-ID8M4-RM23137-RM223-ID8M74-D8M64--SNP8M1	19009.2	19180.9	21708.7	21934.8		2925.55	2527.81	2726.68
	qPGC11	HP67-11	11	RM26979--RM206-RM26998-RM27027-ID11M1-ID11M4-ID11M5-ID11M6-ID11M7-RM5997-PSM366-ID11M8-ID11M9-ID11M10-ID11M18--RM37043	22150.1	22481	23434.5	23467.4		1317.31	953.51	1135.41
2QL7	qPGC8.2	03-08	8	SNP8M54--ID8M74-ID8M64-SNP8M1-RM210-ID8M32-ID8M54-ID8M65-SNP8M26-SNP8M27-SNP8M10-RM80-RM23433-RM5493--ID8M66	21253.2	21282.9	26148.3	26336.3		5083.05	4865.43	4974.24
	qPGC11	HP67-11	11	RM26979--RM206-RM26998-RM27027-ID11M1-ID11M4-ID11M5-ID11M6-ID11M7-RM5997-PSM366-ID11M8-ID11M9-ID11M10-ID11M18--RM37043	22150.1	22481	23434.5	23467.4		1317.31	953.51	1135.41
2QL8	qPGC9	11-09	9	PSM140--RM444-ID9M3-ID9M9-ID9M10-ID9M14-ID9M19-ID9M6-RM23957-RM23959-RM3855-RM24013-PSM157-ID9M20-ID9M29-RM24030--PSM158	4900.36	5926.43	9767.7	10121.4		5221.06	3841.27	4531.17
	qPGC11	HP67-11	11	RM26979--RM206-RM26998-RM27027-ID11M1-ID11M4-ID11M5-ID11M6-ID11M7-RM5997-PSM366-ID11M8-ID11M9-ID11M10-ID11M18--RM37043	22150.1	22481	23434.5	23467.4		1317.31	953.51	1135.41
3QL1	qPGC5	22-05	5	RM3322--PSM363-RM169-RM249-RM509-RM3838-RM3437-RM18488-ID5M4-SNP5M13-SNP5M16-RM5454-RM164--PSM383	4262.75	6455.42	19259	21248		16985.3	12803.6	14894.4
	qPGC6	15-06	6	PSM387--RM540-RM469-ID6M47-RM1369-RM588-ID6M26-ID6M48-RM190-RM510-RM225-ID6M52--RM217	131.6	382.87	4125.24	4235.2		4103.6	3742.37	3922.99
	qPGC8.2	03-08	8	SNP8M54--ID8M74-ID8M64-SNP8M1-RM210-ID8M32-ID8M54-ID8M65-SNP8M26-SNP8M27-SNP8M10--RM80	21253.2	21282.9	23258.4	24481.4		3228.2	1975.54	2601.87
3QL2	qPGC5	22-05	5	RM574--RM3322-PSM363-RM169-RM249-RM509-RM3838-RM3437-RM18488-ID5M4-SNP5M13-SNP5M16-RM5454--RM164	3450.92	4262.75	17902.8	19259		15808.1	13640	14724
	qPGC6	15-06	6	PSM387--RM540-RM469-ID6M47-RM1369-RM588-ID6M26-ID6M48-RM190-RM510-RM225-ID6M52--RM217	131.6	382.87	4125.24	4235.2		4103.6	3742.37	3922.99
	qPGC9	11-09	9	PSM140--RM444-ID9M3-ID9M9-ID9M10-ID9M14-ID9M19-ID9M6-RM23957-RM23959-RM3855-RM24013-PSM157-ID9M20-ID9M29-RM24030--PSM158	4900.36	5926.43	9767.7	10121.4		5221.06	3841.27	4531.17
3QL3	qPGC5	22-05	5	RM574--RM3322-PSM363-RM169-RM249-RM509-RM3838-RM3437-RM18488-ID5M4-SNP5M13-SNP5M16--RM5454	3450.92	4262.75	17065.9	17902.8		14451.9	12803.1	13627.5
	qPGC6	15-06	6	PSM387--RM540-RM469-ID6M47-RM1369-RM588-ID6M26-ID6M48-RM190-RM510-RM225-ID6M52--RM217	131.6	382.87	4125.24	4235.2		4103.6	3742.37	3922.99
	qPGC11	HP67-11	11	RM26979--RM206-RM26998-RM27027-ID11M1-ID11M4-ID11M5-ID11M6-ID11M7-RM5997-PSM366-ID11M8-ID11M9-ID11M10-ID11M18--RM37043	22150.1	22481	23434.5	23467.4		1317.31	953.51	1135.41
3QL4	qPGC6	15-06	6	PSM387--RM540-RM469-ID6M47-RM1369-RM588-ID6M26-ID6M48-RM190-RM510-RM225-ID6M52--RM217	131.6	382.87	4125.24	4235.2		4103.6	3742.37	3922.99
	qPGC8.2	03-08	8	SNP8M54--ID8M74-ID8M64-SNP8M1-RM210-ID8M32-ID8M54-ID8M65-SNP8M26-SNP8M27-SNP8M10-RM80-RM23433-RM5493--ID8M66	21253.2	21282.9	26148.3	26336.3		5083.05	4865.43	4974.24
	qPGC9	11-09	9	PSM140--RM444-ID9M3-ID9M9-ID9M10-ID9M14-ID9M19-ID9M6-RM23957-RM23959-RM3855-RM24013-PSM157-ID9M20-ID9M29-RM24030--PSM158	4900.36	5926.43	9767.7	10121.4		5221.06	3841.27	4531.17
3QL5	qPGC6	15-06	6	PSM387--RM540-RM469-ID6M47-RM1369-RM588-ID6M26-ID6M48-RM190-RM510-RM225-ID6M52--RM217	131.6	382.87	4125.24	4235.2		4103.6	3742.37	3922.99
	qPGC8.2	03-08	8	SNP8M54--ID8M74-ID8M64-SNP8M1-RM210-ID8M32-ID8M54-ID8M65-SNP8M26-SNP8M27-SNP8M10-RM80-RM23433-RM5493--ID8M66	21253.2	21282.9	26148.3	26336.3		5083.05	4865.43	4974.24
	qPGC11	HP67-11	11	RM26979--RM206-RM26998-RM27027-ID11M1-ID11M4-ID11M5-ID11M6-ID11M7-RM5997-PSM366-ID11M8-ID11M9-ID11M10-ID11M18--RM37043	22150.1	22481	23434.5	23467.4		1317.31	953.51	1135.41
4QL1	qPGC5	22-05	5	RM3322--PM363-RM169-RM249-RM509-RM3838-RM3437-RM18488-ID5M4-SNP5M13-SNP5M16-RM5454--RM164	4262.75	6455.42	17902.8	19259		14996.2	11447.4	13221.8
	qPGC6	15-06	6	PSM387--RM540-RM469-ID6M47-RM1369-RM588-ID6M26-ID6M48-RM190-RM510-RM225-ID6M52--RM217	131.6	382.87	4125.24	4235.2		4103.6	3742.37	3922.99
	qPGC8.2	03-08	8	SNP8M54--ID8M74-ID8M64-SNP8M1-RM210-ID8M32-ID8M54-ID8M65-SNP8M26-SNP8M27-SNP8M10-RM80-RM23433-RM5493--ID8M66	21253.2	21282.9	23258.4	24481.4		3228.2	1975.54	2601.87
	qPGC9	11-09	9	PSM140--RM444-ID9M3-ID9M9-ID9M10-ID9M14-ID9M19-ID9M6-RM23957-RM23959-RM3855-RM24013-PSM157-ID9M20-ID9M29-RM24030--PSM158	4900.36	5926.43	9767.7	10121.4		5221.06	3841.27	4531.17
4QL2	qPGC5	22-05	5	RM574--RM3322-PSM363-RM169-RM249-RM509-RM3838-RM3437-RM18488-ID5M4-SNP5M13-SNP5M16-RM5454--RM164	3450.92	4262.75	17902.8	19259		15808.1	13640	14724
	qPGC6	15-06	6	PSM387--RM540-RM469-ID6M47-RM1369-RM588-ID6M26-ID6M48-RM190-RM510-RM225-ID6M52--RM217	131.6	382.87	4125.24	4235.2		4103.6	3742.37	3922.99
	qPGC8.1	15-08	8	RM4815--RM1309-RM23065-RM23071-RM7191-RM23077-RM8264-RM342-RM42-RM515-PSM522-ID8M4-RM23137-RM223-ID8M74-D8M64--SNP8M1	19009.2	19180.9	21708.7	21934.8		2925.55	2527.81	2726.68
	qPGC11	HP67-11	11	RM26979--RM206-RM26998-RM27027-ID11M1-ID11M4-ID11M5-ID11M6-ID11M7-RM5997-PSM366-ID11M8-ID11M9-ID11M10-ID11M18--RM37043	22150.1	22481	23434.5	23467.4		1317.31	953.51	1135.41
4QL3	qPGC5	22-05	5	RM3322--PSM363-RM169-RM249-RM509-RM3838-RM3437-RM18488-ID5M4-SNP5M13-SNP5M16-RM5454-RM164-PSM383--PSM384	4262.75	6455.42	21248	22081.7		17819	14792.6	16305.8
	qPGC6	15-06	6	PSM387--RM540-RM469-ID6M47-RM1369-RM588-ID6M26-ID6M48-RM190-RM510-RM225-ID6M52--RM217	131.6	382.87	4125.24	4235.2		4103.6	3742.37	3922.99
	qPGC8.2	03-08	8	SNP8M54--ID8M74-ID8M64-SNP8M1-RM210-ID8M32-ID8M54-ID8M65-SNP8M26-SNP8M27-SNP8M10-RM80-RM23433-RM5493--ID8M66	21253.2	21282.9	26148.3	26336.3		5083.05	4865.43	4974.24
	qPGC11	HP67-11	11	RM26979--RM206-RM26998-RM27027-ID11M1-ID11M4-ID11M5-ID11M6-ID11M7-RM5997-PSM366-ID11M8-ID11M9-ID11M10-ID11M18--RM37043	22150.1	22481	23434.5	23467.4		1317.31	953.51	1135.41
4QL4	qPGC6	15-06	6	PSM387--RM540-RM469-ID6M47-RM1369-RM588-ID6M26-ID6M48-RM190-RM510-RM225-ID6M52--RM217	131.6	382.87	4125.24	4235.2		4103.6	3742.37	3922.99
	qPGC8.2	03-08	8	SNP8M54--ID8M74-ID8M64-SNP8M1-RM210-ID8M32-ID8M54-ID8M65-SNP8M26-SNP8M27-SNP8M10-RM80-RM23433-RM5493--ID8M66	21253.2	21282.9	26148.3	26336.3		5083.05	4865.43	4974.24
	qPGC9	11-09	9	PSM140--RM444-ID9M3-ID9M9-ID9M10-ID9M14-ID9M19-ID9M6-RM23957-RM23959-RM3855-RM24013-PSM157-ID9M20-ID9M29-RM24030--PSM158	4900.36	5926.43	9767.7	10121.4		5221.06	3841.27	4531.17
	qPGC11	HP67-11	11	RM26979--RM206-RM26998-RM27027-ID11M1-ID11M4-ID11M5-ID11M6-ID11M7-RM5997-PSM366-ID11M8-ID11M9-ID11M10-ID11M18--RM37043	22150.1	22481	23434.5	23467.4		1317.31	953.51	1135.41
PGC, percentage of grain chalkiness. SSSL, single-segment substitution line. ‘--’ on both sides of the substitution segment represent the regions of chromosome recombination between recipient and donor, connecting the markers of background genotype and donor genotype. ‘-’ represent the substitution segment from a donor, connecting the markers of donor genotype. The QTLs linked markers within the …

## Sheet: Table S3
Table S3 The phenotypes of rice chalkiness in 1QLs to 4QLs
Line	QTL combination	QTL donor	Percentage of chalky grain (PCG) (%)								Percentage of chalky area (PCA) (%)								Percentage of grain chalkiness (PGC) (%)
			2017 FCS	2017 SCS	2018 FCS	2018 SCS	2019 FCS	2019 SCS	Mean value		2017 FCS	2017 SCS	2018 FCS	2018 SCS	2019 FCS	2019 SCS	Mean value		2017 FCS	2017 SCS	2018 FCS	2018 SCS	2019 FCS	2019 SCS	Mean value
HJX74	Recipient		75.53±2.84	56.49±1.46	74.46±0.92	60.28±1.48	72.43±1.42	56.65±2.11	65.97±3.72		32.44±1.59	28.83±0.52	32.14±1.13	28.42±0.76	36.78±0.78	31.23±0.64	31.64±1.23		24.82±2.02	16.28±0.46	23.95±0.95	17.25±0.79	26.65±0.99	17.69±0.82	21.11±1.85
1QL1	qPGC5	22-05	23.11±3.79***	15.58±1.78***	39.55±1.25***	26.4±4.69***	27.65±2.48***	25.5±4.26***	26.28±3.18***		21.71±1.02***	16.32±2.8***	19.32±2.49***	16.92±1.01***	25.84±2.62***	18.55±1.37***	19.78±1.44***		5.01±0.94***	2.59±0.58***	7.66±1.08***	4.63±0.98***	7.34±1.36***	4.85±1.08***	5.35±0.77***
1QL2	qPGC6	15-06	26.07±1.63***	19.6±0.7****	26.87±1.78***	16.7±1.04***	28.19±5.1***	16.81±0.64***	22.37±2.15***		17.41±1.63***	21.0±1.2****	20.18±1.20***	15.03±0.98***	20.86±2.21***	17.79±1.28***	18.71±0.97***		4.50±0.27***	4.1±0.41****	5.42±0.42***	2.52±0.24***	5.69±0.53***	2.98±0.16***	4.21±0.52***
1QL3	qPGC8.1	15-08	56.1±2.98**	28.55±2.64***	55.78±1.57**	33.61±1.59***	45.35±3.38***	36.37±2.17***	42.63±4.76***		28.4±1.35	23.79±1.19	28.95±1.65	23.86±0.88**	35.05±4.07	24.54±1.75**	27.43±1.79		16.01±1.59**	6.88±0.96***	16.24±1.13**	8.00±0.43***	15.65±0.89***	8.86±0.26***	11.94±1.82***
1QL4	qPGC8.2	03-08	56.56±5.05**	32.77±1.81***	49.34±3.51**	21.86±1.57***	41.87±6.43***	33.84±1.06***	39.37±5.11***		22.93±0.58**	25.48±1.41	30.28±0.78	22.65±1.42**	27.27±1.23**	23.49±0.42***	25.35±1.22*		11.44±1.8***	8.43±0.82***	15.06±1.22***	4.93±0.43***	11.26±1.19***	7.96±0.39***	9.85±1.43***
1QL5	qPGC9	11-09	64.02±4.48*	32.17±2.05***	56.2±4.02**	32.04±2.85***	59.71±3.87	32.37±0.86***	46.09±6.29**		30.26±1.1	21.5±1.32*	29.11±0.53	18.58±1.41***	33.69±1.87	17.99±1.66***	25.19±2.72*		19.37±1.32	6.97±0.84***	16.47±1.4***	6.15±0.92***	20.02±1.05***	5.81±0.45***	12.47±2.8***
1QL6	qPGC11	HP67-11	58.1±3.0**	22.78±0.89***	64.20±3.34*	30.97±2.63***	54.56±2.17**	27.99±1.9***	43.1±7.28**		26.8±1.91	18.58±1.8***	28.07±0.96	23.3±1.46	32.76±0.26	20.76±2.59***	25.05±2.12*		15.6±1.3***	4.24±0.46***	18.1±1.37*	7.39±1.07**	17.86±0.6***	5.73±0.93***	11.49±2.61***
2QL1	qPGC5/qPGC6	22-05/15-06	17.06±0.53***	14.6±2.5***	12.41±1.92***	12.08±1.14***	14.44±1.52***	14.85±2.35***	14.24±0.74***		16.87±0.81***	14.54±0.39***	16.8±0.8***	16.02±1.08***	16.52±0.81***	14.23±1.04***	15.83±0.48***		2.88±0.13***	2.12±0.41***	2.04±0.21***	1.94±0.22***	2.32±0.45***	2.16±0.47***	2.24±0.14***
2QL2	qPGC6/qPGC8.2	15-06/11-08	22.21±5.16***	8.02±2.11***	26.24±4.02***	6.89±1.04***	32.01±4.88***	17.89±1.06***	18.88±4.08***		17.87±2.27***	13.56±1.41***	20.56±1.29***	17.38±1.94***	16.96±0.95***	17.58±0.82***	17.32±0.92***		3.82±0.92***	2.2±5.49***	5.51±0.99***	2.32±0.27***	5.39±0.7***	3.13±0.12***	3.73±0.59***
2QL3	qPGC6/qPGC9	15-06/11-09	13.82±0.46***	12.7±3.38***	22.09±1.93***	16.54±1.44***	29.09±4.1***	18.13±0.71***	20.26±1.91***		20.12±1.81***	18.66±1.59***	20.42±1.11*	16.63±0.69***	19.92±2.13***	17.91±1.01***	17.99±0.92***		2.78±0.21***	2.37±5.79***	4.51±0.62***	2.75±0.31***	5.63±0.36***	3.26±0.31***	3.65±0.44***
2QL4	qPGC6/qPGC11	15-06/HP67-11	20.68±3.36***	20.27±1.51***	17.47±1.28***	15.91±0.82***	29.61±1.69***	15.48±2.23***	19.9±2.13***		17.75±0.19***	15.74±0.9***	21.18±1.02***	15.46±0.64***	18.7±0.52***	21.65±1.11***	18.41±1.07***		3.67±0.68***	3.19±5.54***	3.70±0.35***	2.46±0.11***	5.55±0.46***	3.33±0.45***	3.65±0.42***
2QL5	qPGC8.1/qPGC9	15-08/11-09	38.27±3.33**	23.77±1.43***	39.04±1.79**	32.21±1.89***	55.32±4.58**	32.6±2.3***	36.87±4.32***		23.37±1.45**	25.16±0.62***	28.37±1.47*	23.68±0.92*	26.72±1.66***	24.56±0.94**	25.31±0.78		9.05±1.15***	5.98±0.45***	11.31±0.62**	7.62±0.53***	14.74±1.3***	8.05±0.86***	9.46±1.28***
2QL6	qPGC8.1/qPGC11	15-08/HP67-11	51.33±2.38***	20.04±2.42***	54.47±1.45***	34.02±1.94***	52.1±3.85***	34.06±2.8***	41±5.62***		17.52±1.74***	15.62±0.86***	21.15±0.89***	22.27±1.29***	23.77±0.09***	19.59±0.59***	19.99±1.24***		8.91±0.51***	3.21±5.63***	11.52±1.43***	7.6±0.63***	12.38±0.89***	6.65±0.42***	8.38±1.37***
2QL7	qPGC8.2/qPGC11	11-08/HP67-11	33.07±1.4***	22.39±3.32***	44.14±3.45***	13.63±1.41***	35.67±3.71***	14.42±1.29***	27.22±5.05***		16.15±0.17***	16.79±2.38***	19.89±1.32***	20.18±0.75***	22.41±1.01**	19.33±0.59***	19.13±0.95***		5.34±0.19***	3.76±6.35***	8.78±0.76***	2.75±0.32***	8.07±1.19***	2.78±0.21***	5.25±1.08***
2QL8	qPGC9/qPGC11	11-09/HP67-11	41.76±2.26***	14.75±1.74***	41.51±2.63***	16.42±1.52***	48.11±3.45***	29.04±1.98***	31.93±5.76***		22.15±1.23***	16.96±0.56***	23.13±1.44***	19.91±1.44***	26.52±1.74**	17.57±1***	21.04±1.48***		9.25±1.91***	2.55±5.57***	9.59±0.76***	3.37±0.43***	12.76±1.25***	5.09±0.34***	7.11±1.65***
3QL1	qPGC5/qPGC6/qPGC8.2	22-05/15-06/11-08	10.58±1.02***	8.61±0.93***	11.61±1.31***	8.07±0.83***	7.51±0.45***	6.54±0.75***	8.82±0.78***		17.32±1.05***	15.82±1.36***	17.23±1.02***	14.31±1.11***	15.73±0.67***	13.11±1.57***	15.59±0.67***		1.83±0.21***	1.37±0.16***	1.98±0.21***	1.12±0.14***	1.09±0.15***	0.87±0.19***	1.38±0.23***
3QL2	qPGC5/qPGC6/qPGC9	22-05/15-06/11-09	20.12±0.96***	10.6±3.51***	16.05±1.75***	10.84±0.79***	6.33±1.05***	9.75±1.24***	12.28±2.02***		14.24±0.98***	14.99±0.64***	14.15±1.35***	13.18±1.11***	15.18±2.06***	17.64±1.65***	14.9±0.62***		2.87±0.03***	1.57±0.5***	2.27±0.42***	1.43±0.15***	0.96±0.04***	1.72±0.21***	1.79±0.27***
3QL3	qPGC5/qPGC6/qPGC11	22-05/15-06//HP67-11	16.76±2.15***	13.96±2.94***	11.91±1.53***	15.6±1.38***	6.39±1.22***	13.97±1.33***	13.1±1.5***		16.9±1.57***	17.75±0.29***	15.56±1.97***	13.39±0.8***	15.8±1.02***	14.41±2.49***	15.64±0.65***		2.98±0.63***	1.53±0.58***	1.97±0.31***	2.37±0.28***	1.02±0.23***	2.07±0.52***	1.99±0.32***
3QL4	qPGC6/qPGC8.2/qPGC9	15-06/11-08/HP67-11	20.7±1.08***	19.64±0.39***	18.9±0.28***	16.92±0.58***	18.65±1.57***	21.73±1.75***	19.42±0.69***		18.59±1.55***	17.62±0.43***	18.71±1.64***	16.89±2.28***	15.98±0.45***	17.63±1.16***	17.57±0.42***		3.85±0.19***	3.46±0.03***	3.54±0.07***	2.86±0.14***	2.97±0.2***	3.81±0.26***	3.42±0.17***
3QL5	qPGC6/qPGC8.2/qPGC11	15-06/11-08/HP67-11	15.95±1.17***	10.03±1.43***	20.62±1.69***	11.09±1.18***	19.22±1.9***	15.03±3.21***	15.32±1.73***		21.66±1.46***	16.35±1.02***	20.15±1.14***	17.16±1.13***	20.17±1.13***	17.63±1.8***	18.85±0.85***		3.51±0.31***	1.64±0.08***	4.15±0.72***	1.92±0.24***	3.92±0.61***	2.65±0.29***	2.97±0.43***
4QL1	qPGC5/qPGC6/qPGC8.2/qPGC9	22-05/15-06/11-08/11-09	7.99±0.32***	5.45±0.58***	7.63±1.88***	12.63±1.53***	3.39±0.49***	4.43±0.18***	6.92±1.35***		14.06±1.55***	12.65±0.41***	24.95±2.09**	15.46±1.67***	11.22±0.76***	9.26±0.7***	14.76±2.61***		1.12±0.07***	0.69±0.04***	1.98±0.39***	1.92±0.24***	0.38±0.05***	0.41±0.04***	1.08±0.29***
4QL2	qPGC5/qPGC6/qPGC8.1/qPGC11	22-05/15-06/15-08/HP67-11	7.86±2.15***	8.63±2.96***	6.74±1.5***	3.81±0.58***	7.91±1.59***	6.67±0.8***	6.94±0.7***		15.12±0.84***	15.55±0.76***	15.38±1.45***	10.03±0.54***	12.6±1.89***	10.61±0.81***	13.22±1.02***		1.11±0.39***	1.3±0.44***	1.24±0.32***	0.39±0.07***	0.44±0.05***	0.35±0.05***	0.81±0.19***
4QL3	qPGC5/qPGC6/qPGC8.2/qPGC11	22-05/15-06/11-08/HP67-11	3.15±0.22***	2.69±0.96***	4.27±1.15***	3.12±0.76***	3.28±1.18***	3.42±0.84***	3.32±0.21***		21.06±3.36***	15.18±4.39***	12.31±1.9***	15.51±2.41***	13.13±0.56***	13.77±2.34***	15.16±1.28***		0.64±0.09***	0.37±0.13***	0.67±0.21***	0.52±0.16***	0.44±0.18***	0.51±0.17***	0.52±0.05***
4QL4	qPGC6/qPGC8.2/qPGC9/qPGC11	15-06/11-08/11-09/HP67-11	3.05±0.38***	2.62±0.23***	4.76±0.49***	10.02±1.53***	13.91±1.48***	11.41±1.92***	7.63±1.95***		12.25±1.58***	14.91±1.61***	12.59±1.75***	12.07±0.58***	11.14±0.86***	10.86±1.38***	12.3±0.59***		0.46±0.09***	0.35±0.08***	0.62±0.12***	1.21±0.24***	1.55±0.42***	1.24±0.12***	0.91±0.20***
FCS, first cropping season. SCS, second cropping season. HJX74 as control. *, ** and *** indicate the significant difference at 0.05, 0.01 and 0.001 levels, respectively.

## Sheet: Table S4
Table S4 Additive effects of QTL combinations on PGC in 1QLs to 4QLs
Line	QTL combination	QTL donor	Additive effect (%)
			2017 FCS	2017 SCS	2018 FCS	2018 SCS	2019 FCS	2019 SCS	Mean value
1QL1	qPGC5	22-05	-19.82±0.94	-12.68±0.39	-16.31±0.65	-12.62±0.36	-19.31±1.36	-11.84±1.08	-15.43±1.45
1QL2	qPGC6	15-06	-20.33±0.27	-12.28±0.27	-18.54±0.38	-14.72±0.31	-22.71±0.53	-13.57±0.16	-17.03±1.69
1QL3	qPGC8.1	15-08	-8.82±1.59	-9.46±0.34	-7.72±1.87	-9.20±0.31	-11±0.89	-8.84±0.26	-9.17±0.44
1QL4	qPGC8.2	03-08	-13.39±1.8	-7.85±1.24	-8.9±1.79	-12.32±0.38	-15.39±1.19	-9.73±0.39	-11.26±1.19
1QL5	qPGC9	11-09	-5.49±0.74	-9.31±0.84	-7.49±2.1	-11.1±1.49	-6.63±1.04	-11.88±0.45	-8.65±1.04
1QL6	qPGC11	HP67-11	-8.52±0.42	-12.04±0.46	-5.86±1.91	-9.86±0.63	-8.78±0.61	-11.96±0.23	-9.52±0.96
2QL1	qPGC5/qPGC6	22-05/15-06	-21.95±0.4	-14.17±0.19	-21.92±0.08	-15.31±0.27	-24.33±0.52	-15.53±0.47	-18.87±1.77
2QL2	qPGC6/qPGC8.2	15-06/11-08	-21.01±0.92	-14.08±0.41	-18.49±0.92	-14.93±0.16	-21.26±0.7	-14.56±0.12	-17.39±1.35
2QL3	qPGC6/Chalk9	15-06/11-09	-22.05±0.22	-13.92±0.11	-19.45±0.69	-14.5±0.53	-21.02±0.36	-14.43±0.31	-17.56±1.51
2QL4	qPGC6/qPGC11	15-06/HP67-11	-21.15±0.16	-13.09±0.15	-20.26±0.5	-14.8±0.09	-21.1±0.46	-14.36±0.45	-17.46±1.53
2QL5	qPGC8.1/qPGC9	15-08/11-09	-15.78±0.86	-10.3±0.15	-12.66±0.67	-9.44±0.38	-11.91±0.21	-9.65±0.86	-11.66±0.97
2QL6	qPGC8.1/qPGC11	15-08/HP67-11	-15.92±0.51	-13.07±0.55	-12.44±0.3	-9.65±1.12	-14.27±0.89	-11.05±0.42	-12.73±0.91
2QL7	qPGC8.2/qPGC11	11-08/HP67-11	-19.16±0.27	-12.49±0.53	-15.18±0.17	-14.5±0.21	-18.59±1.19	-14.92±0.2	-15.81±1.05
2QL8	qPGC9/qPGC11	11-09/HP67-11	-15.58±1.03	-13.73±0.36	-14.36±0.74	-13.88±0.44	-13.89±0.22	-12.61±0.34	-14.01±0.39
3QL1	qPGC5/qPGC6/qPGC8.2	22-05/15-06/03-08	-23.01±0.11	-14.91±0.16	-21.84±0.21	-16.13±0.09	-25.56±0.15	-16.82±0.19	-19.72±1.77
3QL2	qPGC5/qPGC6/qPGC9	22-05/15-06/11-09	-21.95±0.16	-14.7±0.17	-21.71±0.2	-15.83±0.16	-25.69±0.07	-15.98±0.08	-19.31±1.81
3QL3	qPGC5/qPGC6/qPGC11	22-05/15-06/11-09	-21.54±0.3	-14.75±0.01	-21.99±0.5	-14.88±0.2	-25.64±0.52	-15.62±0.23	-19.07±1.88
3QL4	qPGC6/qPGC8.2/qPGC9	15-06/03-08/HP67-11	-21.01±0.31	-12.82±0.14	-20.42±0.49	-14.39±0.48	-22.85±0.26	-14.72±0.2	-17.71±1.86
3QL5	qPGC6/qPGC8.2/qPGC11	15-06/03-08/HP67-11	-21.33±0.42	-14.64±0.09	-19.81±0.07	-15.33±0.4	-22.74±0.61	-15.04±0.13	-18.15±1.46
4QL1	qPGC5/qPGC6/qPGC8.2/qPGC9	22-05/15-06/03-08/11-09	-23.71±0.05	-15.59±0.27	-21.98±0.12	-15.33±0.19	-26.27±0.02	-17.28±0.06	-20.03±1.88
4QL2	qPGC5/qPGC6/qPGC8.1/qPGC11	22-05/15-06/15-08/HP67-11	-23.72±0.06	-14.98±0.44	-22.72±0.11	-16.86±0.06	-26.22±0.08	-17.07±0.07	-20.26±1.85
4QL3	qPGC5/qPGC6/qPGC8.2/qPGC11	22-05/15-06/03-08/HP67-11	-24.19±0.09	-15.91±0.04	-23.29±0.43	-16.73±0.2	-27.26±0.17	-17.19±0.17	-20.76±1.94
4QL4	qPGC6/qPGC8.2/qPGC9/qPGC11	15-06/03-08/11-09/HP67-11	-24.37±0.07	-15.93±0.04	-23.34±0.16	-16.04±0.04	-25.41±0.33	-16.14±0.1	-20.21±1.83
PGC, percentage of grain chalkiness. FCS, first cropping season. SCS, second cropping season.

## Sheet: Table S5
Table S5 Epistatic effects of QTL combinations on PGC in pyramiding lines
Pyramiding line	QTL combination	QTL donor	Epistatic effect (%)
			2017 FCS	2017 SCS	2018 FCS	2018 SCS	2019 FCS	2019 SCS	Mean value
2QL1	qPGC5/qPGC6	22-05/15-06	19.74±0.4***	11.79±0.19***	12.92±0.08***	12.03±0.83***	15.95±0.52***	12.03±0.69***	14.08±1.31***
2QL2	qPGC6/qPGC8.2	15-06/11-08	14.26±0.92***	6.05±0.40***	8.94±0.92***	12.10±0.69***	15.09±0.7***	9.89±0.55***	11.06±1.41***
2QL3	qPGC6/qPGC9	15-06/11-09	5.31±0.22*	7.67±0.11***	6.57±0.69***	11.31±1.38***	6.57±0.36***	12.17±0.67***	8.27±1.15***
2QL4	qPGC6/qPGC11	15-06/HP67-11	9.24±0.16***	11.23±0.15***	4.14±0.51**	9.78±0.48***	8.65±0.46***	12.31±0.72***	9.23±1.16***
2QL5	qPGC8.1/qPGC9	15-08/11-09	0.07±0.86	8.47±0.15***	2.55±0.67	10.66±1.62***	5.73±0.21**	11.08±0.75***	6.43±1.82***
2QL6	qPGC8.1/qPGC11	15-08/HP67-11	2.96±0.51	8.43±0.55***	1.14±0.31	9.41±1.57***	5.52±0.89***	9.75±0.69***	6.21±1.47**
2QL7	qPGC8.2/qPGC11	11-08/HP67-11	4.29±0.27*	7.4±0.53***	-0.42±0.17	7.68±0.56***	5.59±1.19**	6.78±0.31***	5.22±1.24**
2QL8	qPGC9/qPGC11	11-09/HP67-11	-0.03±1.03	7.63±0.36***	-1.01±0.74	7.07±2.17***	3.52±0.22	11.24±0.55***	4.57±1.97*
3QL1	qPGC5/qPGC6/qPGC8.2	22-05/15-06/03-08	33.61±2.14***	18.9±1.58***	21.9±1.69***	23.53±0.67***	30.11±2.37***	20.47±1.38***	24.75±2.38***
3QL2	qPGC5/qPGC6/qPGC9	22-05/15-06/11-09	26.76±1.1***	20.57±1.27***	20.61±2.05***	22.6±0.98***	21.22±1.95***	23.47±1.52***	22.54±0.97***
3QL3	qPGC5/qPGC6/qPGC11	22-05/15-06/11-09	30.21±1***	23.25±0.32***	18.71±1.28***	22.31±0.51***	24.48±2.49***	22.84±1.01***	23.64±1.52***
3QL4	qPGC6/qPGC8.2/qPGC9	15-06/03-08/HP67-11	21.29±0.31***	16.63±1.88***	14.5±3.19***	23.74±1.13***	20.14±1.98***	21.61±1.07***	19.65±1.4***
3QL5	qPGC6/qPGC8.2/qPGC11	15-06/03-08/HP67-11	23.99±2.29***	17.53±1.07***	13.49±2.72***	21.56±0.53***	22.4±0.91***	21.36±0.64***	20.06±1.58***
4QL1	qPGC5/qPGC6/qPGC8.2/qPGC9	22-05/15-06/03-08/11-09	39.94±1.37***	27.54±2.44***	29.24±3.5***	35.42±0.74***	36.03±2.87***	31.9±1.9***	33.35±1.89***
4QL2	qPGC5/qPGC6/qPGC8.1/qPGC11	22-05/15-06/15-08/HP67-11	38.38±2.59***	32.48±0.5***	25.7±2.64***	29.54±0.89***	33.85±1.86***	31.28±0.82***	31.87±1.74***
4QL3	qPGC5/qPGC6/qPGC8.2/qPGC11	22-05/15-06/03-08/HP67-11	42.49±1.99***	29.95±1.26***	26.3±3.12***	32.78±0.43***	38.25±2.43***	32.06±1.67***	33.64±2.38***
4QL4	qPGC6/qPGC8.2/qPGC9/qPGC11	15-06/03-08/11-09/HP67-11	27.99±1.21***	25.55±1.53***	17.45±5.28***	31.95±1.59***	26.67±2.15***	31.84±1.76***	26.91±2.18***
PGC, percentage of grain chalkiness. FCS, first cropping season. SCS, second cropping season. *, ** and *** indicate the significance at 0.05, 0.01 and 0.001 levels, respectively.

## Sheet: Table S6
Table S6 Average temperatures of 30 days after rice flowering in different cropping seasons
Cropping season	Maximum temperature (℃)	Minimum temperature (℃)	Daily mean temperature (℃)
2017 FCS	32.8±0.4	26.2±0.2	29.5±0.3
2018 FCS	32.0±0.4	25.4±0.2	28.7±0.3
2019 FCS	31.6±0.4	26.2±0.3	28.9±0.3
Average	32.2±0.4	25.9±0.3	29.0±0.2
2017 SCS	28.6±0.9	21.5±0.7	25.1±0.8
2018 SCS	27.6±0.5	19.8±0.3	23.7±0.3
2019 SCS	29.7±0.5	21.8±0.4	25.8±0.4
Average	28.6±0.6	21.0±0.6	24.9±0.6
FCS, first cropping season. SCS, second cropping season. The temperature data of each day after flowering of rice was collected from https://www.tianqi.com/.
